# Supplementary material for: Gq-Mediated Arrhythmogenic Signaling Promotes Atrial Fibrillation
Source: Biomedicines. 2023 Feb 11;11(2):526. doi: 10.3390/biomedicines11020526 (PMC9953645; doi:10.3390/biomedicines11020526)
Supplement: Supplementary file 1 [file biomedicines-11-00526-s001.zip]

Archive with 1 entries (1 files):
- biomedicines-2213123-supplementary.pdf
